# Supplementary material for: Accurate detection of KRAS, NRAS and BRAF mutations in metastatic colorectal cancers by bridged nucleic acid-clamp real-time PCR
Source: BMC Med Genomics. 2019 Nov 11;12:162. doi: 10.1186/s12920-019-0610-8 (PMC6849194; doi:10.1186/s12920-019-0610-8)
Supplement: Supplementary file 4 — Additional file 4: Table S1. Threshold cycle values of real-time PCR using BNA-clamp PCR method. [file 12920_2019_610_MOESM4_ESM.xlsx]

## Sheet: Table S1
Supplemental Table 1. Threshold cycle values of real-time PCR using BNA-clamp PCR method
Sample No.	Nucleotide changes	Deduced amino acid changes	Ct values
#1	c.180_181delTCinsAA	KRAS Q61K	31.586
#2	Wild-type	Wild-type	No amplification
#3	c.436G>A	KRAS A146T	Amplifyied but not reached threshold line
	c.35G>A	NRAS G12D	Amplifyied but not reached threshold line
#4	c.35G>C	KRAS G12A	32.344
#5	c.35G>C	KRAS G12A	35.1
#6	c.35G>C	KRAS G12A	33.979
#7	c.34G>T	KRAS G12C	27.211
#8	c.35G>A	KRAS G12D	33.687
#9	c.35G>A	KRAS G12D	32.146
#10	c.35G>A	KRAS G12D	33.016
#11	c.35G>A	KRAS G12D	34.637
#12	c.35G>A	KRAS G12D	32.333
#13	c.35G>A	KRAS G12D	31.498
#14	c.35G>A	KRAS G12D	34.665
#15	c.35G>A	KRAS G12D	29.888
#16	c.34G>A	KRAS G12S	32.374
#17	c.34G>A	KRAS G12S	33.837
#18	c.35G>T	KRAS G12V	32.974
#19	c.35G>T	KRAS G12V	34.788
#20	c.35G>T	KRAS G12V	28.675
#21	c.38G>A	KRAS G13D	Amplifyied but not reached threshold line
#22	c.38G>A	KRAS G13D	36.791
#23	c.38G>A	KRAS G13D	31.872
#24	c.38G>A	KRAS G13D	Amplifyied but not reached threshold line
#25	c.38G>A	KRAS G13D	31.188
#26	c.182A>T	KRAS Q61L	35.963
#27	c.436G>A	KRAS A146T	38.311
#28	c.35G>A	NRAS G12D	Amplifyied but not reached threshold line
#29	c.38G>T	NRAS G13V	Amplifyied but not reached threshold line
#30	c.181C>A	NRAS Q61K	31.517
#31	c.181C>A	NRAS Q61K	33.431
#32	c.182A>G	NRAS Q61R	37.317
#33	c.1799T>A	BRAF V600E	32.927
#34	c.1799T>A	BRAF V600E	28.908
#35	c.1799T>A	BRAF V600E	29.092
#36	Wild-type	Wild-type	No amplification
#37	Wild-type	Wild-type	No amplification
#38	Wild-type	Wild-type	No amplification
#39	Wild-type	Wild-type	No amplification
#40	Wild-type	Wild-type	No amplification
#41	Wild-type	Wild-type	No amplification
#42	Wild-type	Wild-type	No amplification
#43	Wild-type	Wild-type	No amplification
#44	Wild-type	Wild-type	No amplification
#45	Wild-type	Wild-type	No amplification
#46	Wild-type	Wild-type	No amplification
#47	Wild-type	Wild-type	No amplification
#48	Wild-type	Wild-type	No amplification
#49	Wild-type	Wild-type	No amplification
#50	Wild-type	Wild-type	No amplification
Ct, threshold cycle
